# Supplementary material for: Wastewater remediation of pharmaceuticals with ozone and granular active carbon: a risk-driven approach
Source: Environ Sci (Camb). 2025 Oct 3;11(12):2986–3000. doi: 10.1039/d5ew00600g (PMC12531767; doi:10.1039/d5ew00600g)
Supplement: EW-011-D5EW00600G-s001 [file EW-011-D5EW00600G-s001.xlsx]

## Sheet: SI-1 Target List
Table S1: List of Target (psycho)pharmaceuticals, formulae, CAS Numbers, ATC Numbers, pharmaceutical class, internal standard formula, LCMS parameters, and notes
Compound Name	Formula	CAS	ATC	Type	Labelled Standard Formula	Principle Ion Mass	RT (Mins)	Qualifier Ion Mass	q/Q	Ionisation Mode	Notes
Acetaminophen/Paracetamol	C8H9NO2	103-90-2	N02BE01	Analgesic	C8D4H5NO2	151.063	4.27571	110.06	0.361571	Positive
Amphetamine	C9H13N	300-62-9	N06BA01	Stimulants	C13D10H7NO2	135.105	8.32687	91.0534	-	Positive	Semi-Quantified - Labelled is Ritalinic Acid
Amitriptyline	C20H23N	50-48-6	N06CA01	Psychoanaleptics	C20D3H20N	277.183	2.72167	0	1.75767	Positive
Aripiprazole	C23H27Cl2N3O2	129722-12-9	N05AX12	Psycholeptic	C23D8H19Cl2N3O2	447.148	8.415	285.091	1.41075	Positive
Bupropion	C13H19BrClNO	34911-55-2	N06AX12	Psychoanaleptics	C13D6H12ClNO2	239.108	6.08111	131.073	0.277	Positive	Semi-Quantified - Labelled is Hydroxybuproprion
Caffeine	C8H10N4O2	58-08-2	N06BC01	Stimulants	C5^13C3H10N4O2	194.08	5.84	110.071	0.0500769	Positive
Carbamazepine	C15H12N2O	298-46-4	N03AF01	Antiepileptic	C15D10H2N2O	236.095	9.10077	C14H12N	1.214	Positive
Chlorpromazine	C17H19ClN2S	50-53-3	N05AA01	Psycholeptic	C17D3H16ClN2S	318.096	8.77	86.0957	0.687231	Positive
Citalopram	C20H21FN2O	59729-33-8	N06AB04	Psychoanaleptics	C20D6H15FN2O	324.164	7.18	0	-	Positive
Clonidine	C9H9Cl2N3	4205-90-7	N02CX02	Analgesic	C9D4H5Cl2N3	229.017	2.518	0	-	Positive
Clozapine	C18H19ClN4	5786-21-0	N05AH02	Psycholeptic	C18D4H15ClN4	326.13	7.6	0	-	Positive
Duloxetine	C18H19NOS	116539-59-4	N06AX21	Psychoanaleptics	C18D3H16NOS	297.119	8.26917	154.069	0.177667	Positive
Fluoxetine	C17H18F3NO	54910-89-3	N06CA03	Psychoanaleptics	C17D6H12F3NO	309.134	8.53	0	0	Positive
Fluvoxamine	C15H21F3N2O2	54739-18-3	N06AB08	Psychoanaleptics	C15D3H18F3N2O2	318.156	8.41125	0	-	Positive
Gabapentin	C9H17NO2	60142-96-3	N03AX12	Antiepileptic	C9D10H7NO2	171.126	3.59385	154.123	0.0787692	Positive
Haloperidol	C21H23ClFNO2	52-86-8	N05AD01	Psycholeptic	C21D4H19ClFNO2	375.14	7.648	358.137	0.1416	Positive
Ibuprofen	C13H18O2	15687-27-1	N02AJ19	Analgesic	C13D3H15O2	206.131	5.47	161.134	-	Negative
Lamotrigine	C9H7Cl2N5	84057-84-1	N03AX09	Antiepileptic	C8^13CH7Cl2N^15N4	255.008	4.734	0	3.851	Positive
Levetiracetam	C8H14N2O2	102767-28-2	N03AX14	Antiepileptic	C8D6H8N2O2	170.106	3.92571	126.091	0.736143	Positive
Lidocaine	C14H22N2O	137-58-6	N01BB52	Anaesthetic	C14D10H12N2O	234.173	7.26273	86.0955	-	Positive
Mianserin	C18H20N2	24219-97-4	N06AX03	Psychoanaleptics	C18D3H17N2	264.163	8.06	0	0.3002	Positive
Paroxetine	C19H20FNO3	61869-08-7	N06AB05	Psychoanaleptics	C19D6H14FNO3	329.143	7.99769	192.118	0.551923	Positive
Phenacetin	C10H13NO2	62-44-2	N02BE73	Analgesic	-	179.095	3.20933	110.06	0.236	Positive	Semi-Quantified - Using Paracetamol IS
Phenytoin	C15H12N2O2	57-41-0	N03AB52	Antiepileptic	C15D10H2N2O2	252.09	7.63071	208.077	9.53043	Negative
Pregabalin	C8H17NO2	148553-50-8	N03AX16	Antiepileptic	C8D6H11NO2	159.126	8.80538	124.112	-	Positive
Quetiapine	C21H25N3O2S	111974-69-7	N05AH04	Psycholeptic	C21D8H17N3O2S	383.167	8.027	165.071	1.931	Positive
Sertraline	C17H17Cl2N	79617-96-2	N06AB06	Psychoanaleptics	C17D3H14Cl2N	305.074	5.09333	0	-	Positive
Topiramate	C12H21NO8S	97240-79-4	N03AX11	Antiepileptic	C12D12H9NO8S	339.099	6.637	264.053	0.0235	Positive
Tramadol	C16H25NO2	27203-92-5	N02AX02	Analgesic	C15^13CD3H22NO2	263.188	11.0746	0	0.515308	Positive
Venlafaxine	C17H27NO2	93413-69-5	N06AX16	Psychoanaleptics	C17D6H21NO2	277.204	8.91909	260.2	0.118545	Positive
Metoprolol	C15H25NO3	51384-51-1	C07AB02	Beta Blocker	C15H18D7NO3	267.183	5.19941	-	-	Positive	New Compound as compared to Davey et al '25a, see SI-2
Propanolol	C16H21NO2	525-66-6	C07AA05	Beta Blocker	C16H14D7NO2	259.157	6.97818	-	-	Positive	New Compound as compared to Davey et al '25a, see SI-3
Sulfamethoxazole	C10H11N3O3S	723-46-6	J01EC01	Antibiotic	C4^13C6H11N3O3S	259.072	6.48273	156.012	0.212364	Positive	New Compound as compared to Davey et al '25a, see SI-4
Diclofenac	C14H11Cl2NO2	15307-86-5	M01AB05	Analgesic	C813^C6H11Cl2NO2	295.017	11.1353	250.008	0.650933	Negative	New Compound as compared to Davey et al '25a, see SI-5
Hydrochlorothiazide	C7H8ClN3O4S2	58-93-5	C03AA03	Diuretic	C7H6D2ClN3O4S2	296.964	4.30444	268.946	0.347611	Negative	New Compound as compared to Davey et al '25a, see SI-6

## Sheet: SI-2 Method Validation
Table S2: Concentrations in the method validation samples and blanks in ng/l for the 5 addiontal compounds added to the method. T-Y are LCMS parameters (qualifier/Quantifier ion ratios, LOD, LOQ, R2, number of calibrattion points used). Z-AH are averages of the samples and the calculation for recovery % and matrix effect %. Notes tjat Metoprolol and Propanolol do not have qualifier ions in this m…
Compound	EMV1	EMV2	EMV3	EMV4	PRE1	PRE2	PRE3	PRE4	POST1	POST2	POST3	POST4	EME1	EME2	EME3	EME5	EMVBLA	EMVBLB	q/Q Ratio	LOD	LOQ	R2	Calibration points	Max Area	Compound2	Blank	Spike	MV	ME	PRE	POST	Recovery	Matrix Effects
Metoprolol	920.8	936.8	927.4	914.7	12125.5	12202.7	12188.9	12797	12610.4	11807.2	12516.6	12175.8	833.9	750	739.5	705.7	n.a.	n.a.	-	20	100	0.994258	8	2140731		0	10000	924.925	757.275	12328.5	12277.5	1.14036	1.15202
Propanolol	1210.9	1177.3	1130	1169.8	9642.8	10351.5	10418.8	10664.8	10316.1	10418	11311.4	11767.1	1104.7	1063.7	1008.7	1084.4	n.a.	n.a.	-	100	1000	0.995737	7	5452300		0	10000	1172	1065.38	10269.5	10953.1	0.909747	0.988777
Sulfamethoxazole	2668	2737.2	2734.7	2671.1	13180.7	13630.2	13770.2	13326	13127.5	12057.3	13410.3	13578.4	2444.6	2135.1	2284.6	2401.2	n.a.	n.a.	0.175385	40	100	0.992846	10	1308584		0	10000	2702.75	2316.38	13476.8	13043.4	1.0774	1.0727
Diclofenac	4542.1	4660.3	4663.3	4492	15768.1	16492	16206.3	17163.7	16464.4	14438.7	16186.5	16056.8	4011.7	3721.7	3947.6	3922.9	210.4	n.a.	0.587357	20	500	0.994345	7	536358		210.4	10000	4379.03	3690.57	16197.1	15576.2	1.18181	1.18856
Hydrochlorothiazide	10016.5	10345	10271.6	9969.6	22292.8	24699	24934.2	23850.1	19718.8	19085	18336.3	20233.9	9000.7	7274.1	8480.4	8358.4	n.c.	n.a.	0.264176	2	1000	0.997239	7	314980		0	10000	10150.7	8278.4	23944	19343.5	1.37934	1.10651

## Sheet: SI-3 Quantification
Table S3: TASQ readout of concentrations (ng/l) in each sample in the study, including blanks and standard deviations. This is before any additional calculations were made (see SI-4). Columns R-X are LCMS parameters (qualifier/Quantifier ion ratios, LOD, LOQ, R2, number of calibration points used, origin type, and the highest calibration point used for quantification). Forced origin indicates tha…
Compound	PreOZ1	PreOZ2	PreOZ3	PreOZ4	PreOZ SD	PostOZ1	PostOZ2	PostOZ3	PostOZ4	PostOZ SD	PreGAC1	PreGAC2	PreGAC SD	POSTGAC1	POSTGAC2	POSTGAC SD	CON1	CON2	CON SD	BLA	BLB	q/Q Ratio	LOD	LOQ	Max Area	R2	Calibration points	Origin	Notes
Acetaminophen/Paracetamol	322.9	387.4	204.9	140	96.909	85.3	<LOD	<LOD	<LOD	0	132.8	170.7	18.95	90.9	86.5	2.2	85.7	157.2	35.75	45.7	32.9	0.361571	12.8	32	202616	0.997314	8	IGNORE
Amitriptyline	611.6	567.7	506.7	566.8	37.3096	101.6	74.4	41.3	127.3	37.3096	623.5	609.4	7.05	474.1	698.7	112.3	635.5	527.8	53.85	<LOD	<LOD	-	5.1	12.8	246865	0.99775	9	IGNORE
Amphetamine	<LOD	<LOD	<LOD	<LOD	-	<LOD	<LOD	<LOD	<LOD	-	<LOD	<LOD	-	<LOD	<LOD	-	<LOD	<LOD	-	<LOD	<LOD	1.75767	25.6	25.6	797043	0.998715	9	IGNORE
Ariprazole	<LOD	<LOD	<LOD	<LOD	-	<LOD	<LOD	<LOD	<LOD	-	<LOD	<LOD	-	<LOD	<LOD	-	<LOD	<LOD	-	<LOD	<LOD	1.41075	320	640	207170	0.997206	7	FORCE
Bupropion	<LOD	<LOD	<LOD	<LOD	-	<LOD	<LOD	<LOD	<LOD	-	<LOD	<LOD	-	<LOD	<LOD	-	<LOD	<LOD	-	<LOD	<LOD	0.277	160	160	814220	0.999011	7	IGNORE
Caffeine	1162.2	1107	802.2	947.9	140.982	2738.7	427.6	401.7	304.6	140.982	1075.1	668.9	203.1	344.7	1085.2	370.25	840.1	690.6	74.75	4175	353.7	0.0500769	25.6	32	1397166	0.995584	11	FORCE	Removed from study due to contamination (see Blanks)
Carbamazepine	4746.3	5891.2	5443.6	5111	422.027	441	200.9	391.5	466.5	422.027	5799.9	5862.3	31.2	1470.8	2424.7	476.95	5403.7	5294.9	54.4	<LOD	<LOD	1.214	25.6	64	3035043	0.999221	10	IGNORE
Chlorpromazine	<LOD	<LOD	<LOD	<LOD	-	<LOD	<LOD	<LOD	<LOD	-	<LOD	<LOD	-	<LOD	<LOD	-	<LOD	<LOD	-	<LOD	<LOD	0.687231	25.6	25.6	206866	0.999599	9	IGNORE
Citalopram	1774.7	1697.4	1540.3	1751.4	91.3856	<LOD	<LOD	<LOD	<LOD	91.3856	1768.8	1514.7	127.05	<LOD	926.2	-	1798.3	1844.4	23.05	<LOD	<LOD	-	640	640	2301031	0.999121	7	IGNORE
Clonidine	<LOD	<LOD	<LOD	<LOD	-	<LOD	<LOD	<LOD	<LOD	-	<LOD	<LOD	-	<LOD	<LOD	-	<LOD	<LOD	-	<LOD	<LOD	-	1600	1600	1204378	0.99887	5	IGNORE	Removed from study due to bad calibration (see calibration points)
Clozapine	745.1	<LOQ	<LOQ	<LOQ	-	<LOQ	<LOQ	<LOQ	<LOQ	-	<LOQ	<LOQ	-	<LOQ	<LOQ	-	<LOQ	<LOQ	-	<LOQ	<LOD	-	25.6	640	819166	0.994769	7	FORCE
Duloxetine	<LOD	<LOD	<LOD	<LOD	-	<LOD	<LOD	<LOD	<LOD	-	<LOD	<LOD	-	<LOD	<LOD	-	<LOD	<LOD	-	<LOD	<LOD	0.177667	32	64	51193	0.997967	7	IGNORE
Fluoxetine	107.5	46.1	<LOQ	48.1	28.4845	<LOQ	<LOD	<LOQ	<LOD	28.4845	49.1	29.6	9.75	<LOD	37.3	-	70.8	47.8	11.5	<LOD	<LOD	-	12.8	25.6	148672	0.99948	8	IGNORE
Fluvoxamine	<LOD	<LOD	<LOD	<LOD	-	<LOD	<LOD	<LOD	<LOD	-	<LOD	<LOD	-	<LOD	<LOD	-	<LOD	<LOD	-	<LOD	<LOD	-	320	320	3598098	0.992945	8	IGNORE
Gabapentin	10255	9555.9	10380.9	9975.8	316.582	5270.3	6410.5	6451.1	7717.5	316.582	11319.1	9561.2	878.95	6634.8	7325.6	345.4	12592.4	12224.6	183.9	<LOD	<LOD	0.0787692	25.6	640	3483740	0.998716	7	IGNORE
Haloperidol	<LOQ	<LOD	<LOD	<LOD	-	<LOD	<LOD	<LOD	<LOD	-	<LOD	<LOD	-	<LOD	<LOD	-	<LOD	<LOD	-	<LOD	<LOD	0.1416	128	320	741788	0.997941	7	FORCE
Lamotrigine	8285.7	8521.9	8992.5	8950.3	296.207	3976.5	3327.4	4111.8	3756.9	296.207	8536	8775.1	119.55	2375.2	4339	981.9	8903.4	9268.9	182.75	<LOQ	<LOD	-	12.8	128	2505142	0.996363	10	FORCE
Levetiracetam	<LOD	<LOD	<LOD	<LOD	-	<LOD	<LOD	<LOD	<LOD	-	<LOD	<LOD	-	<LOD	<LOD	-	<LOD	<LOD	-	<LOD	<LOD	3.851	128	128	113598	0.997384	7	IGNORE
Lidocaine	928.6	1105.8	916.6	975	75.0053	133.6	123.1	174.3	222.8	75.0053	1137.5	1069.8	33.85	392.1	614.6	111.25	946.4	951	2.3	<LOD	<LOD	0.736143	12.8	64	375363	0.997837	7	IGNORE
Mianserin	<LOD	<LOD	<LOD	<LOD	-	<LOD	<LOD	<LOD	<LOD	-	<LOD	<LOD	-	<LOD	<LOD	-	<LOD	<LOD	-	<LOD	<LOD	-	64	128	1029508	0.992524	8	IGNORE
Paroxetine	<LOD	<LOD	<LOD	<LOD	-	<LOD	<LOD	<LOD	<LOD	-	<LOD	<LOD	-	<LOD	<LOD	-	<LOD	<LOD	-	<LOD	<LOD	0.3002	128	160	1314231	0.999083	8	IGNORE
Phenacetin	<LOD	<LOD	<LOD	<LOD	-	<LOD	<LOD	<LOD	<LOD	-	<LOD	<LOD	-	<LOD	<LOD	-	<LOD	<LOD	-	<LOD	<LOD	0.551923	25.6	25.6	492738	0.9977	9	IGNORE
Pregabalin	9232.7	7191.9	9733.8	10525.3	1232.02	2290.6	6405.2	4054.7	4919.5	1232.02	12175.3	12274.3	49.5	2845.7	6854.1	2004.2	12752.7	10255.4	1248.65	463	<LOD	0.236	1.3	1.3	2769162	0.992987	12	FORCE
Quetiapine	-	135.5	<LOQ	131.3	2.1	236.7	258.5	<LOQ	<LOQ	2.1	<LOQ	<LOQ	-	<LOQ	<LOQ	-	<LOQ	<LOQ	-	<LOD	<LOD	9.53043	1.3	128	52509	0.995418	7	IGNORE	PreOz1 Removed due to bad IS peak
Sertraline	231.9	153.5	93.8	52.8	67.3983	34.1	56.4	37	36.1	67.3983	90.2	90.3	0.05	96.2	110.9	7.35	70.5	71.7	0.6	<LOD	<LOD	-	25.6	25.6	63493	0.996888	8	IGNORE
Topiramate	769.5	1439	923.4	739.8	280.761	1819.7	1616.4	2022	1951.8	280.761	1397.2	1862.8	232.8	649.8	728.4	39.3	1123.9	1417	146.55	<LOD	<LOD	1.931	128	320	39939	0.993926	7	FORCE
Tramadol	3876.1	4320.9	2528	2893.5	723.113	1152.1	1032.6	1248.2	1336.2	723.113	3960.3	4025.8	32.75	1130.7	2077.6	473.45	3278	3178.6	49.7	<LOQ	<LOQ	-	1.3	160	1660635	0.998849	8	IGNORE
Venlafaxine	1832.1	2024.5	1820.2	1840.2	84.1613	763.6	672.8	742.6	795.9	84.1613	2024.3	2049.6	12.65	749.1	1130	190.45	2028.5	1954	37.25	<LOD	<LOD	0.0235	128	320	2252207	0.998416	7	IGNORE
Ibuprofen	2345.9	2599.9	2505.5	2882.2	194.954	1200.5	1132.8	1271.2	1129.4	194.954	2211.2	2187.6	11.8	1201.1	1820.1	309.5	2614.2	2498.9	57.65	226	<LOQ	0.515308	25.6	160	504315	0.993752	8	IGNORE
Phenytoin	235.1	279.3	309	194.9	43.3411	<LOQ	<LOD	<LOD	<LOD	43.3411	380.1	156.4	111.85	<LOD	<LOD	-	376.8	243.1	66.85	<LOD	<LOD	0.118545	64	64	152937	0.998767	7	IGNORE
Metoprolol	5410.4	5842.6	5391.6	5082.3	270.639	2156.7	1588	1885.2	2115.1	270.639	5820.2	5945.4	62.6	1924.3	2970.5	523.1	5135.4	4992.2	71.6	<LOQ	<LOQ	-	4	100	870928	0.992253	9	IGNORE
Propanolol	476.8	807.2	767.6	736.3	129.577	<LOD	<LOD	<LOD	<LOD	129.577	764.4	869.2	52.4	354.4	460.2	52.9	775.9	504	135.95	<LOD	<LOD	-	100	200	1034960	0.996156	7	IGNORE
Sulfamethoxazole	1741.5	1732.7	1545.3	1631.3	80.4335	110.8	<LOQ	<LOQ	118.8	80.4335	1732.3	1769	18.35	862.8	1090.3	113.75	1471.7	1444.2	13.75	<LOD	<LOD	0.212364	100	100	214299	0.996349	7	FORCE
Diclofenac	5320	5313.8	5461	5697.5	155.574	144.8	45.7	130.2	175.6	155.574	5598.8	5979.1	190.15	1587.4	2511.5	462.05	5108.7	5534.8	213.05	<LOQ	<LOQ	0.650933	10	40	546071	0.995862	12	FORCE
Hydrochlorothiazide	28136.1	25307	23868.9	24607	1615.75	9703.5	8299.6	9482.1	10051.5	1615.75	22465.1	24762.5	1148.7	5646.3	10115.6	2234.65	30284.3	26726	1779.15	<LOQ	<LOQ	0.347611	2	200	506289	0.992631	10	FORCE

## Sheet: SI-4 Conc. & Removal
Table S4: Concentrations in the samples (B-O) after after additional calculations. Median concentration-based removals (Post-Pre, expressed as a percentage) and standard deviations per samples (Q-Z). Additional rws showing the totals (summed concentrations) and subsiquent median of total, as well as the median of medians are shown at the bottom right. Greyed out compounds indicate that most of th…
Compound	PreOZ1	PreOZ2	PreOZ3	PreOZ4	PostOZ1	PostOZ2	PostOZ3	PostOZ4	PreGAC1	PreGAC2	POSTGAC1	POSTGAC2	CON1	CON2		Rem.Oz1	Rem.Oz2	Rem.Oz3	Rem.Oz4	Rem.GAC1	Rem.GAC2	Median Ozone Removal	SD Ozone	Median GAC Removal	SD GAC	LOD	LOQ	Notes
Acetaminophen/Paracetamol	28.36	34.81	16.56	10.07	4.6	1.28	1.28	1.28	9.35	13.14	5.16	4.72	4.64	11.79		0.8378	0.963229	0.922705	0.87289	0.448128	0.640791	0.897798	0.0477347	0.54446	0.0963316	1.28	3.2
Amitriptyline	61.16	56.77	50.67	56.68	10.16	7.44	4.13	12.73	62.35	60.94	47.41	69.87	63.55	52.78		0.833878	0.868945	0.918492	0.775406	0.239615	-0.146538	0.851412	0.0521335	0.0465387	0.193076	0.51	1.28
Amphetamine	2.56	2.56	2.56	2.56	2.56	2.56	2.56	2.56	2.56	2.56	2.56	2.56	2.56	2.56		-	-	-	-	-	-	-	-	-	-	2.56	2.56	Removed from removal figures due to <LOQ data
Ariprazole	32	32	32	32	32	32	32	32	32	32	32	32	32	32		-	-	-	-	-	-	-	-	-	-	32	64	Removed from removal figures due to <LOQ data
Bupropion	16	16	16	16	16	16	16	16	16	16	16	16	16	16		-	-	-	-	-	-	-	-	-	-	16	16	Removed from removal figures due to <LOQ data
Carbamazepine	474.63	589.12	544.36	511.1	44.1	20.09	39.15	46.65	579.99	586.23	147.08	242.47	540.37	529.49		0.907086	0.965898	0.928081	0.908726	0.746409	0.586391	0.918403	0.0236852	0.6664	0.0800092	2.56	6.4
Chlorpromazine	2.56	2.56	2.56	2.56	2.56	2.56	2.56	2.56	2.56	2.56	2.56	2.56	2.56	2.56		-	-	-	-	-	-	-	-	-	-	2.56	2.56	Removed from removal figures due to <LOQ data
Citalopram	177.47	169.74	154.03	175.14	64	64	64	64	176.88	151.47	64	92.62	179.83	184.44		0.639376	0.622953	0.584497	0.634578	0.638173	0.388526	0.628765	0.0215445	0.513349	0.124823	64	64
Clozapine	74.51	64	64	64	64	64	64	64	64	64	64	64	64	64		-	-	-	-	-	-	-	-	-	-	2.56	64	Removed from removal figures due to <LOQ data
Duloxetine	3.2	3.2	3.2	3.2	3.2	3.2	3.2	3.2	3.2	3.2	3.2	3.2	3.2	3.2		-	-	-	-	-	-	-	-	-	-	3.2	6.4	Removed from removal figures due to <LOQ data
Fluoxetine	10.75	4.61	2.56	4.81	2.56	1.28	2.56	1.28	4.91	2.96	1.28	3.73	7.08	4.78		0.76186	0.722343	0	0.733888	0.739308	-0.260135	0.728115	0.0165912	0.239586	0.499721	1.28	2.56
Fluvoxamine	32	32	32	32	32	32	32	32	32	32	32	32	32	32		-	-	-	-	-	-	-	-	-	-	32	32	Removed from removal figures due to <LOQ data
Gabapentin	1025.5	955.59	1038.09	997.58	527.03	641.05	645.11	771.75	1131.91	956.12	663.48	732.56	1259.24	1222.46		0.486075	0.329158	0.378561	0.226378	0.41384	0.23382	0.353859	0.0934709	0.32383	0.0900102	2.56	64
Haloperidol	32	12.8	12.8	12.8	12.8	12.8	12.8	12.8	12.8	12.8	12.8	12.8	12.8	12.8		-	-	-	-	-	-	-	-	-	-	12.8	32	Removed from removal figures due to <LOQ data
Lamotrigine	828.57	852.19	899.25	895.03	397.65	332.74	411.18	375.69	853.6	877.51	237.52	433.9	890.34	926.89		0.520077	0.609547	0.542752	0.580249	0.721743	0.505533	0.561501	0.0343381	0.613638	0.108105	1.28	12.8
Levetiracetam	12.8	12.8	12.8	12.8	12.8	12.8	12.8	12.8	12.8	12.8	12.8	12.8	12.8	12.8		-	-	-	-	-	-	-	-	-	-	12.8	12.8	Removed from removal figures due to <LOQ data
Lidocaine	92.86	110.58	91.66	97.5	13.36	12.31	17.43	22.28	113.75	106.98	39.21	61.46	94.64	95.1		0.856128	0.888678	0.809841	0.771487	0.655297	0.4255	0.832984	0.0445715	0.540398	0.114898	1.28	6.4
Mianserin	6.4	6.4	6.4	6.4	6.4	6.4	6.4	6.4	6.4	6.4	6.4	6.4	6.4	6.4		-	-	-	-	-	-	-	-	-	-	6.4	12.8	Removed from removal figures due to <LOQ data
Paroxetine	12.8	12.8	12.8	12.8	12.8	12.8	12.8	12.8	12.8	12.8	12.8	12.8	12.8	12.8		-	-	-	-	-	-	-	-	-	-	12.8	16	Removed from removal figures due to <LOQ data
Phenacetin	2.56	2.56	2.56	2.56	2.56	2.56	2.56	2.56	2.56	2.56	2.56	2.56	2.56	2.56		-	-	-	-	-	-	-	-	-	-	2.56	2.56	Removed from removal figures due to <LOQ data
Pregabalin	876.97	672.89	927.08	1006.23	182.76	594.22	359.17	445.65	1171.23	1181.13	238.27	639.11	1228.97	979.24		0.791601	0.116914	0.612579	0.557109	0.796564	0.4589	0.584844	0.248089	0.627732	0.168832	0.13	0.13
Quetiapine		13.55	12.8	13.13	23.67	25.85	12.8	12.8	12.8	12.8	12.8	12.8	12.8	12.8		-	-	-	-	-	-	-	-	-	-	0.13	12.8	Removed from removal figures due to <LOQ data
Sertraline	23.19	15.35	9.38	5.28	3.41	5.64	3.7	3.61	9.02	9.03	9.62	11.09	7.05	7.17		0.852954	0.632573	0.605544	0.316288	-0.0665188	-0.228128	0.619058	0.190759	-0.147324	0.0808048	2.56	2.56
Topiramate	76.95	143.9	92.34	73.98	181.97	161.64	202.2	195.18	139.72	186.28	64.98	72.84	112.39	141.7		-1.36478	-0.12328	-1.18973	-1.63828	0.534927	0.608976	-1.27726	0.574484	0.571951	0.0370244	12.8	32
Tramadol	387.61	432.09	252.8	289.35	115.21	103.26	124.82	133.62	396.03	402.58	113.07	207.76	327.8	317.86		0.702768	0.761022	0.50625	0.538206	0.714491	0.483929	0.620487	0.107433	0.59921	0.115281	0.13	16
Venlafaxine	183.21	202.45	182.02	184.02	76.36	67.28	74.26	79.59	202.43	204.96	74.91	113	202.85	195.4		0.583211	0.667671	0.592023	0.567493	0.629946	0.448673	0.587617	0.038583	0.53931	0.0906366	12.8	32
Ibuprofen	211.99	237.39	227.95	265.62	97.45	90.68	104.52	90.34	198.52	196.16	97.51	159.41	238.82	227.29		0.540309	0.618013	0.541478	0.65989	0.508815	0.187347	0.579745	0.0512174	0.348081	0.160734	2.56	16
Phenytoin	23.51	27.93	30.9	19.49	6.4	6.4	6.4	6.4	38.01	15.64	6.4	6.4	37.68	24.31		0.727775	0.770856	0.79288	0.671626	0.831623	0.590793	0.749316	0.046288	0.711208	0.120415	6.4	6.4
Metoprolol	541.04	584.26	539.16	508.23	215.67	158.8	188.52	211.51	582.02	594.54	192.43	297.05	513.54	499.22		0.601379	0.728203	0.650345	0.58383	0.669376	0.50037	0.625862	0.0559686	0.584873	0.0845028	0.4	10
Propanolol	47.68	80.72	76.76	73.63	10	10	10	10	76.44	86.92	35.44	46.02	77.59	50.4		0.790268	0.876115	0.869724	0.864186	0.536368	0.470548	0.866955	0.0347854	0.503458	0.0329104	10	20
Sulfamethoxazole	174.15	173.27	154.53	163.13	11.08	10	10	11.88	173.23	176.9	86.28	109.03	147.17	144.42		0.936377	0.942287	0.935288	0.927175	0.501934	0.383663	0.935832	0.00538498	0.442798	0.0591354	10	10
Diclofenac	532	531.38	546.1	569.75	14.48	4.57	13.02	17.56	559.88	597.91	158.74	251.15	510.87	553.48		0.972782	0.9914	0.976158	0.969179	0.716475	0.579954	0.97447	0.00846222	0.648214	0.0682607	1	4
Hydrochlorothiazide	2813.61	2530.7	2386.89	2460.7	970.35	829.96	948.21	1005.15	2246.51	2476.25	564.63	1011.56	3028.43	2672.6		0.655123	0.672043	0.602742	0.591519	0.748663	0.591495	0.628933	0.0339929	0.670079	0.0785841	0.2	20
Totals	8820.6	8618.97	8435.57	8580.13	3171.95	3348.17	3442.14	3718.63	8938.26	9096.13	3059.9	4778.23	9685.33	9053.3	Median of Totals	0.640393	0.611535	0.591949	0.5666	0.657663	0.474696	0.601742	0.0270073	0.56618	0.0914831	-	-
															Median of Medians	0.744818	0.725273	0.612579	0.647234	0.646735	0.464724	0.628849	0.0454298	0.542429	0.0934841	-	-

## Sheet: SI-5 PNECs & Risk
Table S5: PNEC values and associated assesment factors for the 33 compounds detected in effluent used for the risk assesment, along with calculated mean risk and standard deviation per sample. The OTP Samples are the same as the Post Ozone Samples (OZ5-8) but with adjustments made for OTP toxicity (SI-6). Columns AE-AJ show the reduction in risk and the relative standard deviation per compound. A…
Compound	PNEC (ug/l)	PNEC Assesment Factor	OZ1	OZ2	OZ3	OZ4	OZ5	OZ6	OZ7	OZ8	OTP1	OTP2	OTP3	OTP4	GAC1	GAC2	POSTGAC1	POSTGAC2	CON1	CON2	PREOZ	SD	POSTOZ	SD2	POSTOZ+OTP	SD3	PREGAC	SD4	POSTGAC	SD5	OZ Risk Change%	OZ SD	OZOTP Risk Change %	OZOTP SD	GAC Risk Change %	GAC SD	Notes
Acetaminophen/Paracetamol	46	10	0.000616522	0.000756739	0.00036	0.000218913	0.0001	2.78261e-05	2.78261e-05	2.78261e-05	0.00127624	0.00168773	0.000784262	0.000462975	0.000203261	0.000285652	0.000112174	0.000102609	0.00010087	0.000256304	0.000488261	0.000210672	2.78261e-05	3.12522e-05	0.00103025	0.000467189	0.000244457	4.11957e-05	0.000107391	4.78261e-06	-	-	-	-	-	-
Amitriptyline	0.14	1000	0.436857	0.4055	0.361929	0.404857	0.0725714	0.0531429	0.0295	0.0909286	0.229611	0.20504	0.172806	0.22626	0.445357	0.435286	0.338643	0.499071	0.453929	0.377	0.405179	0.0266497	0.0628571	0.022817	0.21565	0.0226223	0.440321	0.00503571	0.418857	0.0802143	-	-	-	-	-	-
Amphetamine	3.38	1000	0.000757396	0.000757396	0.000757396	0.000757396	0.000757396	0.000757396	0.000757396	0.000757396	0.000757396	0.000757396	0.000757396	0.000757396	0.000757396	0.000757396	0.000757396	0.000757396	0.000757396	0.000757396	0.000757396	0	0.000757396	0	0.000757396	0	0.000757396	0	0.000757396	0	-	-	-	-	-	-
Ariprazole	0.26	10	0.123077	0.123077	0.123077	0.123077	0.123077	0.123077	0.123077	0.123077	0.123077	0.123077	0.123077	0.123077	0.123077	0.123077	0.123077	0.123077	0.123077	0.123077	0.123077	0	0.123077	0	0.123077	0	0.123077	0	0.123077	0	-	-	-	-	-	-
Bupropion	1.11	10	0.0144144	0.0144144	0.0144144	0.0144144	0.0144144	0.0144144	0.0144144	0.0144144	0.0144144	0.0144144	0.0144144	0.0144144	0.0144144	0.0144144	0.0144144	0.0144144	0.0144144	0.0144144	0.0144144	0	0.0144144	0	0.0144144	0	0.0144144	0	0.0144144	0	-	-	-	-	-	-
Carbamazepine	2	50	0.237315	0.29456	0.27218	0.25555	0.02205	0.010045	0.019575	0.023325	0.111252	0.127943	0.12425	0.119555	0.289995	0.293115	0.07354	0.121235	0.270185	0.264745	0.263865	0.0211014	0.0208125	0.00520284	0.121902	0.00623756	0.291555	0.00156	0.0973875	0.0238475	-	-	-	-	-	-
Chlorpromazine	0.066	1000	0.0387879	0.0387879	0.0387879	0.0387879	0.0387879	0.0387879	0.0387879	0.0387879	0.0387879	0.0387879	0.0387879	0.0387879	0.0387879	0.0387879	0.0387879	0.0387879	0.0387879	0.0387879	0.0387879	0	0.0387879	0	0.0387879	0	0.0387879	0	0.0387879	0	-	-	-	-	-	-
Citalopram	0.268	10	0.662201	0.633358	0.574739	0.653507	0.238806	0.238806	0.238806	0.238806	0.2465	0.245976	0.24491	0.246342	0.66	0.565187	0.238806	0.345597	0.671007	0.688209	0.643433	0.0340991	0.238806	0	0.246159	0.000619631	0.612593	0.0474067	0.292201	0.0533955	-	-	-	-	-	-
Clozapine	0.18	100	0.413944	0.355556	0.355556	0.355556	0.355556	0.355556	0.355556	0.355556	0.355556	0.355556	0.355556	0.355556	0.355556	0.355556	0.355556	0.355556	0.355556	0.355556	0.355556	0.0252831	0.355556	0	0.355556	0	0.355556	0	0.355556	0	-	-	-	-	-	-
Diclofenac	0.6	10	0.886667	0.885633	0.910167	0.949583	0.0241333	0.00761667	0.0217	0.0292667	2.63282	2.66314	2.70883	2.81272	0.933133	0.996517	0.264567	0.418583	0.85145	0.922467	0.898417	0.025929	0.0229167	0.00802103	2.68598	0.0681519	0.964825	0.0316917	0.341575	0.0770083	-	-	-	-	-	-
Duloxetine	0.43	10	0.00744186	0.00744186	0.00744186	0.00744186	0.00744186	0.00744186	0.00744186	0.00744186	0.00744186	0.00744186	0.00744186	0.00744186	0.00744186	0.00744186	0.00744186	0.00744186	0.00744186	0.00744186	0.00744186	0	0.00744186	0	0.00744186	0	0.00744186	0	0.00744186	0	-	-	-	-	-	-
Fluoxetine	0.1	10	0.1075	0.0461	0.0256	0.0481	0.0256	0.0128	0.0256	0.0128	0.0260222	0.0129716	0.0256	0.012982	0.0491	0.0296	0.0128	0.0373	0.0708	0.0478	0.0471	0.0305537	0.0192	0.0064	0.019291	0.00641888	0.03935	0.00975	0.02505	0.01225	-	-	-	-	-	-
Fluvoxamine	2.49	1000	0.0128514	0.0128514	0.0128514	0.0128514	0.0128514	0.0128514	0.0128514	0.0128514	0.0128514	0.0128514	0.0128514	0.0128514	0.0128514	0.0128514	0.0128514	0.0128514	0.0128514	0.0128514	0.0128514	0	0.0128514	0	0.0128514	0	0.0128514	0	0.0128514	0	-	-	-	-	-	-
Gabapentin	1000	100	0.0010255	0.00095559	0.00103809	0.00099758	0.00052703	0.00064105	0.00064511	0.00077175	0.0106996	0.00706002	0.00866485	0.00538037	0.00113191	0.00095612	0.00066348	0.00073256	0.00125924	0.00122246	0.00101154	3.16582e-05	0.00064308	8.6591e-05	0.00786243	0.00196635	0.00104402	8.7895e-05	0.00069802	3.454e-05	-	-	-	-	-	-
Haloperidol	3.7	100	0.00864865	0.00345946	0.00345946	0.00345946	0.00345946	0.00345946	0.00345946	0.00345946	0.00345946	0.00345946	0.00345946	0.00345946	0.00345946	0.00345946	0.00345946	0.00345946	0.00345946	0.00345946	0.00345946	0.00224698	0.00345946	0	0.00345946	0	0.00345946	0	0.00345946	0	-	-	-	-	-	-
Hydrochlorothiazide	100	10	0.0281361	0.025307	0.0238689	0.024607	0.0097035	0.0082996	0.0094821	0.0100515	0.143324	0.131589	0.113774	0.115566	0.0224651	0.0247625	0.0056463	0.0101156	0.0302843	0.026726	0.024957	0.00161575	0.0095928	0.000658252	0.123578	0.0121416	0.0236138	0.0011487	0.00788095	0.00223465	-	-	-	-	-	-
Ibuprofen	0.011	10	19.2718	21.5809	20.7227	24.1473	8.85909	8.24364	9.50182	8.21273	8.86624	8.2528	9.50953	8.22367	18.0473	17.8327	8.86455	14.4918	21.7109	20.6627	21.1518	1.77231	8.55136	0.527696	8.55952	0.526584	17.94	0.107273	11.6782	2.81364	-	-	-	-	-	-
Lamotrigine	8	50	0.103571	0.106524	0.112406	0.111879	0.0497063	0.0415925	0.0513975	0.0469613	0.0569976	0.0503818	0.0596559	0.0557487	0.1067	0.109689	0.02969	0.0542375	0.111292	0.115861	0.109201	0.00370259	0.0483338	0.00371542	0.0563732	0.00337705	0.108194	0.00149437	0.0419637	0.0122738	-	-	-	-	-	-
Levetiracetam	38	1000	0.000336842	0.000336842	0.000336842	0.000336842	0.000336842	0.000336842	0.000336842	0.000336842	0.000336842	0.000336842	0.000336842	0.000336842	0.000336842	0.000336842	0.000336842	0.000336842	0.000336842	0.000336842	0.000336842	0	0.000336842	0	0.000336842	0	0.000336842	0	0.000336842	0	-	-	-	-	-	-
Lidocaine	600	100	0.000154767	0.0001843	0.000152767	0.0001625	2.22667e-05	2.05167e-05	2.905e-05	3.71333e-05	0.000484476	0.000591854	0.00046062	0.000474459	0.000189583	0.0001783	6.535e-05	0.000102433	0.000157733	0.0001585	0.000158633	1.25009e-05	2.56583e-05	6.5401e-06	0.000479467	5.20786e-05	0.000183942	5.64167e-06	8.38917e-05	1.85417e-05	-	-	-	-	-	-
Metoprolol	42.3	50	0.0127905	0.0138123	0.0127461	0.0120149	0.00509858	0.00375414	0.00445674	0.00500024	0.00553532	0.00432522	0.0049274	0.00539852	0.0137593	0.0140553	0.00454917	0.00702246	0.0121404	0.0118019	0.0127683	0.000639807	0.00472849	0.000534496	0.00516296	0.000473626	0.0139073	0.000147991	0.00578582	0.00123664	-	-	-	-	-	-
Mianserin	0.32	1000	0.02	0.02	0.02	0.02	0.02	0.02	0.02	0.02	0.02	0.02	0.02	0.02	0.02	0.02	0.02	0.02	0.02	0.02	0.02	0	0.02	0	0.02	0	0.02	0	0.02	0	-	-	-	-	-	-
Paroxetine	20	100	0.00064	0.00064	0.00064	0.00064	0.00064	0.00064	0.00064	0.00064	0.00064	0.00064	0.00064	0.00064	0.00064	0.00064	0.00064	0.00064	0.00064	0.00064	0.00064	0	0.00064	0	0.00064	0	0.00064	0	0.00064	0	-	-	-	-	-	-
Phenacetin	9.83	1000	0.000260427	0.000260427	0.000260427	0.000260427	0.000260427	0.000260427	0.000260427	0.000260427	0.000260427	0.000260427	0.000260427	0.000260427	0.000260427	0.000260427	0.000260427	0.000260427	0.000260427	0.000260427	0.000260427	0	0.000260427	0	0.000260427	0	0.000260427	0	0.000260427	0	-	-	-	-	-	-
Phenytoin	0.87	1000	0.027023	0.0321034	0.0355172	0.0224023	0.00735632	0.00735632	0.00735632	0.00735632	0.00735632	0.00735632	0.00735632	0.00735632	0.0436897	0.017977	0.00735632	0.00735632	0.0433103	0.0279425	0.0295632	0.00498173	0.00735632	0	0.00735632	0	0.0308333	0.0128563	0.00735632	0	-	-	-	-	-	-
Pregabalin	100	10	0.0087697	0.0067289	0.0092708	0.0100623	0.0018276	0.0059422	0.0035917	0.0044565	0.0018276	0.0059422	0.0035917	0.0044565	0.0117123	0.0118113	0.0023827	0.0063911	0.0122897	0.0097924	0.00902025	0.00123202	0.0040241	0.00148814	0.0040241	0.00148814	0.0117618	4.95e-05	0.0043869	0.0020042	-	-	-	-	-	-
Propanolol	0.64	10	0.0745	0.126125	0.119938	0.115047	0.015625	0.015625	0.015625	0.015625	0.0163487	0.0169832	0.0169072	0.0168471	0.119438	0.135813	0.055375	0.0719062	0.121234	0.07875	0.117492	0.0202464	0.015625	0	0.0168771	0.000248866	0.127625	0.0081875	0.0636406	0.00826563	-	-	-	-	-	-
Quetiapine	10	10		0.001355	0.00128	0.001313	0.002367	0.002585	0.00128	0.00128	0.002367	0.002585	0.00128	0.00128	0.00128	0.00128	0.00128	0.00128	0.00128	0.00128	0.001313	3.0692e-05	0.0018235	0.000602947	0.0018235	0.000602947	0.00128	0	0.00128	0	-	-	-	-	-	-	Quetiapine was removed from the removal figures due to 0% removal due to its samples being very close to the LOQ, however there was still quantification and thus the risk assesment could still be performed here
Sertraline	0.0094	50	2.46702	1.63298	0.997872	0.561702	0.362766	0.6	0.393617	0.384043	1.39275	1.10562	0.689387	0.471003	0.959574	0.960638	1.0234	1.17979	0.75	0.762766	1.31543	0.717004	0.38883	0.095854	0.897503	0.357987	0.960106	0.000531915	1.1016	0.0781915	-	-	-	-	-	-
Sulfamethoxazole	1.2	10	0.145125	0.144392	0.128775	0.135942	0.00923333	0.00833333	0.00833333	0.0099	0.0147884	0.0138952	0.0132568	0.0150524	0.144358	0.147417	0.0719	0.0908583	0.122642	0.12035	0.140167	0.00670279	0.00878333	0.000660177	0.0143418	0.000715192	0.145888	0.00152917	0.0813792	0.00947917	-	-	-	-	-	-
Topiramate	930	100	8.27419e-05	0.000154731	9.92903e-05	7.95484e-05	0.000195667	0.000173806	0.000217419	0.000209871	0.000195667	0.000173806	0.000217419	0.000209871	0.000150237	0.000200301	6.9871e-05	7.83226e-05	0.000120849	0.000152366	9.10161e-05	3.01894e-05	0.000202769	1.66067e-05	0.000202769	1.66067e-05	0.000175269	2.50323e-05	7.40968e-05	4.22581e-06	-	-	-	-	-	-
Tramadol	8.65	1000	0.0448104	0.0499526	0.0292254	0.0334509	0.0133191	0.0119376	0.0144301	0.0154474	0.0153369	0.0143734	0.0153781	0.016601	0.0457838	0.046541	0.0130717	0.0240185	0.037896	0.0367468	0.0391306	0.00835969	0.0138746	0.00130477	0.0153575	0.000790377	0.0461624	0.000378613	0.0185451	0.00547341	-	-	-	-	-	-
Venlafaxine	0.88	10	0.208193	0.230057	0.206841	0.209114	0.0867727	0.0764545	0.0843864	0.0904432	0.0880871	0.0781173	0.085712	0.0917278	0.230034	0.232909	0.085125	0.128409	0.230511	0.222045	0.208653	0.00956378	0.0855795	0.00512904	0.0868995	0.00498377	0.231472	0.0014375	0.106767	0.021642	-	-	-	-	-	-
Totals	-	-	38.1968	39.7701	38.4045	42.0971	10.7978	10.1023	11.3853	10.2625	232.295	160.715	131.378	103.35	36.3227	36.995	15.6303	24.2672	38.5339	38.2731	39.0873	1.55416	10.5301	0.502978	146.047	48.0052	36.6589	0.336163	19.9487	4.31844	0.7306	0.0167429	-2.73642	1.2371	0.455828	0.110595

## Sheet: SI-6 OTPs & QSARs
Table S6: Oxidation Transformation Products (OTPs) as found in literature. Table includes TP identifier, TP SMILES (either takken from literature directly or created from thechemical structure), TP Mass, Parent Mass, QSAR Output, QSAR model Name, QSAR Type, and applicibility domain. J-O are the calculations to obtain the toxicity ratios between OTPs and parent compounds. Max Ratio shows the maxim…
Parent	TP	TP Smiles	Mass	Parent Mass	QSAR Tox (mg/l)	QSAR Model Name	Type	Appicability domain	QSAR PNEC (g/l)	Parent PNEC (g/l)	QSAR PNEC (mols/l)	Parent PNEC (mols/l)	Relative Toxicity	Max Ratio	Reference
Ibuprofen	Parent	CC(C)Cc1ccc(cc1)[C@@H](C)C(O)=O	206	206	2.58	M4 - LC50 - Pimephales promelas (fathead minnow)	LC50	Inside	2.58e-06	2.58e-06	1.25243e-08	1.25243e-08	-	0.129359	https://iwaponline.com/wst/article-abstract/72/3/491/19009/Removal-and-transformation-products-of-ibuprofen
Ibuprofen	4-isobutylacetophenone	CC(C)Cc1ccc(cc1)C(C)=O	176	206	0.0855	ECOSAR: MYSID (SW) ChV	ChV	Inside	8.55e-05	2.58e-06	4.85795e-07	1.25243e-08	0.025781
Ibuprofen	1-oxo Ibuprofen	CC(C)C(=O)c1ccc(cc1)C(C)C(O)=O	220	206	21.3	M1 - LC50 - Pimephales promelas (fathead minnow)	LC50	Inside	2.13e-05	2.58e-06	9.68182e-08	1.25243e-08	0.129359
Ibuprofen	4-acetylbenzoic acid	CC(=O)c1ccc(cc1)C(O)=O	164	206	26.5	M1 - LC50 - Pimephales promelas (fathead minnow)	LC50	Inside	2.65e-05	2.58e-06	1.61585e-07	1.25243e-08	0.0775087
Ibuprofen	4-ethybenzaldehyde	CCc1ccc(C=O)cc1	134	206	0.351	ECOSAR: FISH ChV	ChV	Inside	0.000351	2.58e-06	2.6194e-06	1.25243e-08	0.00478135
Ibuprofen	oxalic acid	OC(=O)C(O)=O	90	206	80.9	Daphnia magna 48h EC50 - Danish QSAR DB Leadscope model	EC50	Inside	8.09e-05	2.58e-06	8.98889e-07	1.25243e-08	0.0139331
Diclofenac	Parent	O=C(O)Cc1ccccc1Nc2c(Cl)cccc2Cl	296	296	0.865	ECOSAR: GREEN ALGAE 96 h EC50 Growth	EC50	Inside	8.65e-07	8.65e-07	2.9223e-09	2.9223e-09	-	4.36025	https://www.sciencedirect.com/science/article/pii/S0957582021005942
Diclofenac	O1	OC(=O)Cc1cc(O)ccc1Nc1c(Cl)cccc1Cl	312	296	1.06	Daphnia magna 48h EC50 - Danish QSAR DB Leadscope model	EC50	Inside	1.06e-06	8.65e-07	3.39744e-09	2.9223e-09	0.860148
Diclofenac	O2	OC(=O)Cc1ccccc1Nc1c(Cl)cc(O)cc1Cl	312	296	1.38	Daphnia magna 48h EC50 - Danish QSAR DB Leadscope model	EC50	Inside	1.38e-06	8.65e-07	4.42308e-09	2.9223e-09	0.660693
Diclofenac	O3	Oc1cc(O)c(Nc2c(Cl)cc(O)cc2Cl)c(O)c1	302	296	0.697	ECOSAR: GREEN ALGAE ChV	ChV	Inside	0.000697	8.65e-07	2.30795e-06	2.9223e-09	0.00126619
Diclofenac	O4	OC(=O)Cc1cc(O)ccc1Nc1c(Cl)cc(O)cc1Cl	328	296	7.36	ECOSAR: GREEN ALGAE ChV	ChV	Inside	0.00736	8.65e-07	2.2439e-05	2.9223e-09	0.000130233
Diclofenac	O5	OC(=O)Cc1cc(O)cc(O)c1Nc1c(Cl)cc(O)cc1Cl	344	296	8.37	ECOSAR: GREEN ALGAE ChV	ChV	Inside	0.00837	8.65e-07	2.43314e-05	2.9223e-09	0.000120104
Diclofenac	O6	OC(=O)CC1=CC(=O)C=CC1=Nc1c(Cl)cccc1Cl	310	296	0.226	ECOSAR: FISH ChV	ChV	Inside	0.000226	8.65e-07	7.29032e-07	2.9223e-09	0.00400846
Diclofenac	O7	OC(=O)CC1=CC(=O)C=C(O)C1=Nc1c(Cl)cc(O)cc1Cl	342	296	0.392	ECOSAR: DAPHNIA ChV	ChV	Inside	0.000392	8.65e-07	1.1462e-06	2.9223e-09	0.00254956
Diclofenac	O8	Oc1ccc(Nc2c(Cl)cccc2Cl)cc1	254	296	0.257	ECOSAR: DAPHNIA ChV	ChV	Inside	0.000257	8.65e-07	1.01181e-06	2.9223e-09	0.00288818
Diclofenac	O9	Oc1ccc(Nc2c(Cl)cc(O)cc2Cl)c(O)c1	286	296	0.488	ECOSAR: GREEN ALGAE ChV	ChV	Inside	0.000488	8.65e-07	1.70629e-06	2.9223e-09	0.00171266
Diclofenac	O10	OC(=O)c1ccccc1Nc1c(Cl)cccc1Cl	282	296	0.189	M2 - LC50 - Pimephales promelas (fathead minnow)	LC50	Inside	1.89e-07	8.65e-07	6.70213e-10	2.9223e-09	4.36025
Diclofenac	O11	OC(=O)c1cc(O)ccc1Nc1c(Cl)cccc1Cl	298	296	0.756	ECOSAR: FISH ChV	ChV	Inside	0.000756	8.65e-07	2.53691e-06	2.9223e-09	0.00115191
Sertraline	Parent	ClC1=CC=C([C@H]2C3=C([C@H](CC2)NC)C=CC=C3)C=C1Cl	306	306	0.00741	ECOSAR: FISH ChV	ChV	Inside	7.41e-06	7.41e-06	2.42157e-08	2.42157e-08	-	68.1801	https://pubs.acs.org/doi/full/10.1021/es201392k
Sertraline	sertraline imine	CN=C1CC[C@@H](c2ccc(Cl)c(Cl)c2)c2ccccc12	304	306	0.00036	ECOSAR: FISH ChV	ChV	Inside	3.6e-07	7.41e-06	1.18421e-09	2.42157e-08	20.4488
Sertraline	sertraline ketone	Clc1ccc(cc1Cl)C1CCC(=O)c2ccccc12	291	306	0.2	Daphnia magna 48h EC50 - Danish QSAR DB Leadscope model	EC50	Inside	2e-07	7.41e-06	6.87285e-10	2.42157e-08	35.2338
Sertraline	desmethyl-sertraline imine	Clc1ccc(cc1Cl)C1CCC(=N)c2ccccc12	290	306	0.103	M2 - LC50 - Pimephales promelas (fathead minnow)	LC50	Inside	1.03e-07	7.41e-06	3.55172e-10	2.42157e-08	68.1801
Sertraline	desmethyl-sertraline	Clc1ccc(cc1Cl)[C@H]3c2c(cccc2)[C@@H](N)CC3	292	306	0.0147	ECOSAR: DAPHNIA ChV	ChV	Inside	1.47e-05	7.41e-06	5.03425e-08	2.42157e-08	0.481019
Citalopram	Parent	CN(C)CCCC1(OCc2cc(ccc21)C#N)c1ccc(F)cc1	324	324	0.0652	ECOSAR: DAPHNIA ChV	ChV	Inside	6.52e-05	6.52e-05	2.01235e-07	2.01235e-07	-	4.42082	https://www.sciencedirect.com/science/article/pii/S0304389421013650#sec0115
Citalopram	TP1	CNCCCC1(OCc2cc(ccc21)C#N)c1ccc(F)cc1	310	324	0.0818	ECOSAR: DAPHNIA ChV	ChV	Inside	8.18e-05	6.52e-05	2.63871e-07	2.01235e-07	0.762625
Citalopram	TP2	CN(CCCC1(OCc2cc(ccc21)C#N)c1ccc(F)cc1)C=O	338	324	0.0771	ECOSAR: FISH ChV	ChV	Inside	7.71e-05	6.52e-05	2.28107e-07	2.01235e-07	0.882196
Citalopram	TP3	C[N+](C)([O-])CCCC1(OCc2cc(ccc21)C#N)c1ccc(F)cc1	340	324	0.183	ECOSAR: DAPHNIA ChV	ChV	Inside	0.000183	6.52e-05	5.38235e-07	2.01235e-07	0.373878
Citalopram	TP4	CN(C)CCCC1(OC(=O)c2cc(ccc21)C#N)c1ccc(F)cc1	338	324	0.247	ECOSAR: DAPHNIA ChV	ChV	Inside	0.000247	6.52e-05	7.30769e-07	2.01235e-07	0.275374
Citalopram	TP5	C[N+](C)([O-])CCCC1(OCc2cc(C#N)c(O)cc21)c1ccc(F)cc1	356	324	0.113	ECOSAR: DAPHNIA ChV	ChV	Inside	0.000113	6.52e-05	3.17416e-07	2.01235e-07	0.633978
Citalopram	TP6	C[N+](C)([O-])CCCC1(OC(=O)c2cc(ccc21)C#N)c1ccc(F)cc1	354	324	0.0693	ECOSAR: DAPHNIA ChV	ChV	Inside	6.93e-05	6.52e-05	1.95763e-07	2.01235e-07	1.02795
Citalopram	TP7	C[N+](C)([O-])CCCC1OCc2cc(ccc12)C#N	246	324	1.46	ECOSAR: DAPHNIA ChV	ChV	Inside	0.00146	6.52e-05	5.93496e-06	2.01235e-07	0.0339066
Citalopram	TP8	NCCC[C@]1(OCc2cc(ccc21)C#N)c1ccc(F)cc1	296	324	0.142	ECOSAR: DAPHNIA ChV	ChV	Inside	0.000142	6.52e-05	4.7973e-07	2.01235e-07	0.419475
Citalopram	TP9	Fc1ccc(cc1)C1(CCCNC=O)OCc2cc(ccc21)C#N	324	324	0.0923	ECOSAR: FISH ChV	ChV	Inside	9.23e-05	6.52e-05	2.84877e-07	2.01235e-07	0.706392
Citalopram	TP10	CN(O)CCCC1(OCc2cc(ccc21)C#N)c1ccc(F)cc1	326	324	0.14	ECOSAR: DAPHNIA ChV	ChV	Inside	0.00014	6.52e-05	4.29448e-07	2.01235e-07	0.468589
Citalopram	TP11	Fc1ccc(cc1)C1(CC=C)OCc2cc(ccc21)C#N	279	324	0.0127	ECOSAR: MYSID (SW) ChV	ChV	Inside	1.27e-05	6.52e-05	4.55197e-08	2.01235e-07	4.42082
Citalopram	TP12	CNCCCC1(OC(=O)c2cc(ccc21)C#N)c1ccc(F)cc1	324	324	0.31	ECOSAR: DAPHNIA ChV	ChV	Inside	0.00031	6.52e-05	9.5679e-07	2.01235e-07	0.210323
Citalopram	TP13	CN(C)CCCC1(OCc2cc(ccc21)C(O)=O)c1ccc(F)cc1	343	324	0.45	ECOSAR: DAPHNIA ChV	ChV	Inside	0.00045	6.52e-05	1.31195e-06	2.01235e-07	0.153385
Citalopram	TP14	CN(C)CCCC1(OCc2cc(ccc21)C(N)=O)c1ccc(F)cc1	342	324	0.0652	ECOSAR: FISH ChV	ChV	Inside	6.52e-05	6.52e-05	1.90643e-07	2.01235e-07	1.05556
Citalopram	TP15	CNCCCC1(OCc2cc(ccc21)C(N)=O)c1ccc(F)cc1	328	324	0.0781	ECOSAR: FISH ChV	ChV	Inside	7.81e-05	6.52e-05	2.3811e-07	2.01235e-07	0.845134
Citalopram	TP16	C[N+](C)([O-])CCCC1(OCc2cc(ccc21)C(N)=O)c1ccc(F)cc1	358	324	0.153	ECOSAR: FISH ChV	ChV	Inside	0.000153	6.52e-05	4.27374e-07	2.01235e-07	0.470863
Citalopram	TP17	C[N+](C)([O-])CCCC1(OCc2cc(ccc21)C(O)=O)c1ccc(F)cc1	359	324	1.26	ECOSAR: DAPHNIA ChV	ChV	Inside	0.00126	6.52e-05	3.50975e-06	2.01235e-07	0.0573359
Citalopram	TP18	C[N+](C)([O-])CCCC1(OCc2cc(C(N)=O)c(O)cc21)c1ccc(F)cc1	374	324	0.117	ECOSAR: FISH ChV	ChV	Inside	0.000117	6.52e-05	3.12834e-07	2.01235e-07	0.643263
Citalopram	TP19	C[N+](C)([O-])CCCC1(OC(=O)c2cc(ccc21)C(N)=O)c1ccc(F)cc1	372	324	0.458	ECOSAR: FISH ChV	ChV	Inside	0.000458	6.52e-05	1.23118e-06	2.01235e-07	0.163448
Citalopram	TP20	C[N+](C)([O-])CCCC1OCc2cc(C(N)=O)c(O)cc12	280	324	0.627	ECOSAR: FISH ChV	ChV	Inside	0.000627	6.52e-05	2.23929e-06	2.01235e-07	0.0898655
Citalopram	TP21	CN(C)CCCC1(OC(=O)c2cc(ccc21)C(O)=O)c1ccc(F)cc1	357	324	1.7	ECOSAR: DAPHNIA ChV	ChV	Inside	0.0017	6.52e-05	4.7619e-06	2.01235e-07	0.0422593
Citalopram	TP22	CNCCCC1(OCc2cc(ccc21)C(O)=O)c1ccc(F)cc1	329	324	0.565	ECOSAR: DAPHNIA ChV	ChV	Inside	0.000565	6.52e-05	1.71733e-06	2.01235e-07	0.117179
Citalopram	TP23	C[N+](C)([O-])CCCC1(OC(=O)c2cc(ccc21)C(O)=O)c1ccc(F)cc1	373	324	4.75	ECOSAR: DAPHNIA ChV	ChV	Inside	0.00475	6.52e-05	1.27346e-05	2.01235e-07	0.0158022
Citalopram	TP24	C[N+](C)([O-])CCCC1(OCc2cc(C(O)=O)c(O)cc21)c1ccc(F)cc1	375	324	0.694	ECOSAR: DAPHNIA ChV	ChV	Inside	0.000694	6.52e-05	1.85067e-06	2.01235e-07	0.108736
Citalopram	TP25	C[N+](C)([O-])CCCC1OCc2cc(C(O)=O)c(O)cc12	281	324	4.16	ECOSAR: DAPHNIA ChV	ChV	Inside	0.00416	6.52e-05	1.48043e-05	2.01235e-07	0.013593
Citalopram	TP26	C[N+](C)([O-])CCCC1(OC(=O)c2cc(ccc21)C#N)c1ccc(F)cc1	354	324	0.693	ECOSAR: DAPHNIA ChV	ChV	Inside	0.000693	6.52e-05	1.95763e-06	2.01235e-07	0.102795
Citalopram	TP27	C[N+](C)([O-])CCCC1(OC(=O)c2cc(ccc21)C(N)(O)O)c1ccc(F)cc1	390	324	5.23	ECOSAR: DAPHNIA ChV	ChV	Inside	0.00523	6.52e-05	1.34103e-05	2.01235e-07	0.015006
Citalopram	TP28	C[N+](C)([O-])CCCC1(OC(OO)c2cc(ccc21)C#N)c1ccc(F)cc1	372	324	1.11	ECOSAR: DAPHNIA ChV	ChV	Inside	0.00111	6.52e-05	2.98387e-06	2.01235e-07	0.0674408
Citalopram	TP29	CN(C)CCCC1(OCc2cc(ccc21)C(O)=O)c1ccc(F)cc1	345	324	0.45	ECOSAR: DAPHNIA ChV	ChV	Inside	0.00045	6.52e-05	1.30435e-06	2.01235e-07	0.15428
Amitriptyline	Parent	CN(C)CCC=C1c2ccccc2CCc2ccccc21	277	277	0.119	ECOSAR: DAPHNIA ChV	ChV	Inside	0.000119	1.19e-05	4.29603e-07	4.29603e-08	-	36.6426	https://www.sciencedirect.com/science/article/pii/S0045653521001521
Amitriptyline	TP2	O=C1c2ccccc2CCc2ccccc12	208	277	0.00633	ECOSAR: MYSID (SW) ChV	ChV	Inside	6.33e-06	1.19e-05	3.04327e-08	4.29603e-08	1.41165
Amitriptyline	TP3	O=C1c2ccccc2C=Cc2ccccc12	206	277	0.012	ECOSAR: MYSID (SW) ChV	ChV	Inside	1.2e-05	1.19e-05	5.82524e-08	4.29603e-08	0.737485
Amitriptyline	TP4	C=CC=C1c2ccccc2CCc2ccccc21	232	277	0.000272	ECOSAR: MYSID (SW) ChV	ChV	Inside	2.72e-07	1.19e-05	1.17241e-09	4.29603e-08	36.6426
Amitriptyline	TP5	C1Cc2ccccc2Cc2ccccc12	194	277	0.00144	ECOSAR: MYSID (SW) ChV	ChV	Inside	1.44e-06	1.19e-05	7.42268e-09	4.29603e-08	5.78771
Amitriptyline	TP6	C1c2ccccc2C=Cc2ccccc12	192	277	0.00274	ECOSAR: MYSID (SW) ChV	ChV	Inside	2.74e-06	1.19e-05	1.42708e-08	4.29603e-08	3.01036
Amitriptyline	TP7	OC(=O)CCC(O)=O	118	277	161	M1 - LC50 - Pimephales promelas (fathead minnow)	EC50	Inside	0.000161	1.19e-05	1.36441e-06	4.29603e-08	0.0314864
Amitriptyline	TP8	OC(CC(O)=O)C(O)=O	134	277	436	M1 - LC50 - Pimephales promelas (fathead minnow)	EC50	Inside	0.000436	1.19e-05	3.25373e-06	4.29603e-08	0.0132034
Amitriptyline	TP9	OC(=O)C(O)=O	90	277	80.9	Daphnia magna 48h EC50 - Danish QSAR DB Leadscope model	EC50	Inside	8.09e-05	1.19e-05	8.98889e-07	4.29603e-08	0.0477927
Amitriptyline	TP10	OC=O	46	277	685	M4 - LC50 - Pimephales promelas (fathead minnow)	LC50	Inside	0.000685	1.19e-05	1.48913e-05	4.29603e-08	0.00288492
Carbamazepine	Parent	NC(=O)N1c2ccccc2C=Cc2ccccc12	236	236	0.0369	ECOSAR: MYSID (SW) ChV	ChV	Inside	3.69e-05	3.69e-05	1.56356e-07	1.56356e-07	-	7.64535	https://www.sciencedirect.com/science/article/pii/S0043135421003985
Carbamazepine	TP 1	OC1NC(=O)Nc2ccccc12	164	236	0.662	ECOSAR: GREEN ALGAE ChV	ChV	Inside	0.000662	3.69e-05	4.03659e-06	1.56356e-07	0.0387347		https://www.researchgate.net/publication/356912950_Fate_and_Toxicity_of_Carbamazepine_and_Its_Degradation_By-Products_During_Coupling_of_Ozonation_and_Nanofiltration_for_Urban_Wastewater_Reuse#:~:text=CBZ%20was%20completely%20degraded%20after,2%2Dbenzaldehyde)%2D(1H%2C%203H
Carbamazepine	TP 2	O=C1Nc2ccccc2C=N1	146	236	10.4	M1 - LC50 - Pimephales promelas (fathead minnow)	LC50	Inside	1.04e-05	3.69e-05	7.12329e-08	1.56356e-07	2.195
Carbamazepine	TP 3	O=Cc1ccccc1N1C(=O)N=Cc2ccccc12	250	236	4.58	ECOSAR: FISH (SW) ChV	ChV	Inside	0.00458	3.69e-05	1.832e-05	1.56356e-07	0.00853471
Carbamazepine	TP 4	O=Cc1ccccc1N1C(=O)NC(=O)c2ccccc12	266	236	0.00544	ECOSAR: GREEN ALGAE ChV	ChV	Inside	5.44e-06	3.69e-05	2.04511e-08	1.56356e-07	7.64535
Carbamazepine	TP 5	OC(=O)c1ccccc1N1C(=O)NC(=O)c2ccccc12	282	236	0.0576	ECOSAR: GREEN ALGAE ChV	ChV	Inside	5.76e-05	3.69e-05	2.04255e-07	1.56356e-07	0.765493
Carbamazepine	TP 6	NC(=O)N1c2ccccc2C=Cc2c(O)cccc12	252	236	0.258	ECOSAR: GREEN ALGAE ChV	ChV	Inside	0.000258	3.69e-05	1.02381e-06	1.56356e-07	0.15272
Carbamazepine	TP 7	NC(=O)N1c2ccccc2C=Cc2cc(O)ccc12	252	236	0.258	ECOSAR: GREEN ALGAE ChV	ChV	Inside	0.000258	3.69e-05	1.02381e-06	1.56356e-07	0.15272
Carbamazepine	TP 8	NC(=O)N1c2ccccc2C=Cc2ccc(O)cc12	252	236	0.258	ECOSAR: GREEN ALGAE ChV	ChV	Inside	0.000258	3.69e-05	1.02381e-06	1.56356e-07	0.15272
Carbamazepine	TP 9	NC(=O)N1c2ccccc2C=Cc2cccc(O)c12	252	236	0.117	ECOSAR: MYSID (SW) ChV	ChV	Inside	0.000117	3.69e-05	4.64286e-07	1.56356e-07	0.336767
Carbamazepine	TP 10	OC(=O)c1ccccc1N1C(=O)N=Cc2ccccc12	266	236	13.1	M1 - LC50 - Pimephales promelas (fathead minnow)	LC50	Inside	1.31e-05	3.69e-05	4.92481e-08	1.56356e-07	3.17486
Venlafaxine	Parent	COc1ccc(cc1)C(CN(C)C)C1(O)CCCCC1	277	277	0.101	ECOSAR: DAPHNIA ChV	ChV	Inside	0.000101	0.000101	3.64621e-07	3.64621e-07	-	1.24244	https://www.sciencedirect.com/science/article/pii/S0048969717331911?via%3Dihub
Venlafaxine	TP 1	COc1ccc(cc1)C(C(O)N(C)C)C1(O)CCCCC1	293	277	0.456	ECOSAR: DAPHNIA ChV	ChV	Inside	0.000456	0.000101	1.55631e-06	3.64621e-07	0.234285		https://www.sciencedirect.com/science/article/pii/S0043135423001756?via%3Dihub
Venlafaxine	TP 2	COc1ccc(cc1)C(C(=O)N(C)C)C1(O)CCCCC1	291	277	0.0893	ECOSAR: FISH ChV	ChV	Inside	8.93e-05	0.000101	3.06873e-07	3.64621e-07	1.18818
Venlafaxine	TP 3	COc1ccc(cc1)C(CN(C)CO)C1(O)CCCCC1	293	277	0.415	ECOSAR: DAPHNIA ChV	ChV	Inside	0.000415	0.000101	1.41638e-06	3.64621e-07	0.257431
Venlafaxine	TP 4	COc1ccc(cc1)C(CN(C)C=O)C1(O)CCCCC1	291	277	0.0854	ECOSAR: FISH ChV	ChV	Inside	8.54e-05	0.000101	2.93471e-07	3.64621e-07	1.24244
Venlafaxine	TP 5	CNCC(c1ccc(OC)cc1)C1(O)CCCCC1	263	277	0.126	ECOSAR: DAPHNIA ChV	ChV	Inside	0.000126	0.000101	4.79087e-07	3.64621e-07	0.761074
Venlafaxine	TP 6	CNCC(c1ccc(OC)cc1)C1(O)CCCCC1	279	277	0.569	ECOSAR: DAPHNIA ChV	ChV	Inside	0.000569	0.000101	2.03943e-06	3.64621e-07	0.178786
Venlafaxine	TP 7	CNC(=O)C(c1ccc(OC)cc1)C1(O)CCCCC1	277	277	0.106	ECOSAR: FISH ChV	ChV	Inside	0.000106	0.000101	3.82671e-07	3.64621e-07	0.95283
Venlafaxine	TP 8	COc1ccc(cc1)C(CNCO)C1(O)CCCCC1	279	277	0.518	ECOSAR: DAPHNIA ChV	ChV	Inside	0.000518	0.000101	1.85663e-06	3.64621e-07	0.196388
Venlafaxine	TP 9	COc1ccc(cc1)C(CNC=O)C1(O)CCCCC1	277	277	0.101	ECOSAR: FISH ChV	ChV	Inside	0.000101	0.000101	3.64621e-07	3.64621e-07	1
Venlafaxine	TP 10	COc1ccc(cc1)C(C[N+](C)(C)[O-])C1(O)CCCCC1	293	277	0.215	ECOSAR: DAPHNIA ChV	ChV	Inside	0.000215	0.000101	7.33788e-07	3.64621e-07	0.496902
Venlafaxine	TP 11	COc1ccc(cc1)C(C(O)[N+](C)(C)[O-])C1(O)CCCCC1	309	277	0.968	ECOSAR: DAPHNIA ChV	ChV	Inside	0.000968	0.000101	3.13269e-06	3.64621e-07	0.116392
Venlafaxine	TP 12	COc1ccc(cc1)C(C(=O)[N+](C)(C)[O-])C1(O)CCCCC1	307	277	0.827	ECOSAR: DAPHNIA ChV	ChV	Inside	0.000827	0.000101	2.69381e-06	3.64621e-07	0.135355
Venlafaxine	TP 13	COc1ccc(cc1)C(C[N+](C)([O-])CO)C1(O)CCCCC1	309	277	0.881	ECOSAR: DAPHNIA ChV	ChV	Inside	0.000881	0.000101	2.85113e-06	3.64621e-07	0.127886
Venlafaxine	TP 14	COc1ccc(cc1)C(C[N+](C)([O-])C=O)C1(O)CCCCC1	307	277	0.784	ECOSAR: DAPHNIA ChV	ChV	Inside	0.000784	0.000101	2.55375e-06	3.64621e-07	0.142779
Sulfamethoxazole	Parent	Cc1cc(NS(=O)(=O)c2ccc(N)cc2)no1	253	253	0.0858	ECOSAR: DAPHNIA ChV	ChV	Inside	8.58e-05	8.58e-05	3.3913e-07	3.3913e-07	-	2.92284	https://pubs.rsc.org/en/content/articlelanding/2017/em/c6em00698a
Sulfamethoxazole	TP 1	Cc1cc(NS(=O)(=O)c2ccc(N)cc2O)no1	269	253	0.16	ECOSAR: DAPHNIA ChV	ChV	Inside	0.00016	8.58e-05	5.94796e-07	3.3913e-07	0.570163		https://www.ncbi.nlm.nih.gov/pmc/articles/PMC9919501/
Sulfamethoxazole	TP 2	Cc1cc(NS(=O)(=O)c2ccc(N)c(O)c2)no1	269	253	0.126	ECOSAR: DAPHNIA ChV	ChV	Inside	0.000126	8.58e-05	4.68401e-07	3.3913e-07	0.724017
Sulfamethoxazole	TP 3	Cc1cc(N)no1	98.1	253	0.0513	ECOSAR: DAPHNIA ChV	ChV	Inside	5.13e-05	8.58e-05	5.22936e-07	3.3913e-07	0.648513
Sulfamethoxazole	TP 4	CC1(O)ON=C(NS(=O)(=O)c2ccc(N)cc2)C1O	287	253	0.0333	ECOSAR: DAPHNIA ChV	ChV	Inside	3.33e-05	8.58e-05	1.16028e-07	3.3913e-07	2.92284
Sulfamethoxazole	TP 5	Nc1ccc(cc1)S(=O)(=O)Nc1cc(C=O)on1	267	253	0.188	ECOSAR: DAPHNIA ChV	ChV	Inside	0.000188	8.58e-05	7.0412e-07	3.3913e-07	0.481637
Sulfamethoxazole	TP 6	Cc1cc(NS(=O)(=O)c2ccc(cc2)[N+]([O-])=O)no1	283	253	0.814	ECOSAR: FISH ChV	ChV	Inside	0.000814	8.58e-05	2.87633e-06	3.3913e-07	0.117904
Propanolol	Parent	CC(C)NC[C@@H](O)COc1cccc2ccccc12	259	259	0.227	ECOSAR: DAPHNIA ChV	ChV	Inside	0.000227	0.000227	8.76448e-07	8.76448e-07	-	4.35977	https://www.researchgate.net/publication/275182503_Ozonation_of_Propranolol_Transformation_Biodegradability_and_Toxicity_Assessment
Propanolol	TP 1	CC(C)NC[C@@H](O)COC(=CC=O)c1ccccc1C=O	291	259	0.0585	ECOSAR: FISH ChV	ChV	Inside	5.85e-05	0.000227	2.01031e-07	8.76448e-07	4.35977
Propanolol	TP 2	CC(C)NC[C@@H](O)COC(=O)c1ccccc1C=O	265	259	2.07	ECOSAR: DAPHNIA ChV	ChV	Inside	0.00207	0.000227	7.81132e-06	8.76448e-07	0.112202
Propanolol	TP 3	CC(C)N(O)C[C@@H](O)COC(=O)c1ccccc1C=O	281	259	3.56	ECOSAR: DAPHNIA ChV	ChV	Inside	0.00356	0.000227	1.2669e-05	8.76448e-07	0.0691803
Lamotrigine	Parent	Nc1nnc(c(N)n1)-c1cccc(Cl)c1Cl	256	256	0.0591	ECOSAR: DAPHNIA ChV	ChV	Inside	5.91e-05	5.91e-05	2.30859e-07	2.30859e-07	-	0.708733	https://www.ncbi.nlm.nih.gov/pmc/articles/PMC9919501/
Lamotrigine	TP 1	Nc1nnc(c(N)n1)-c1cccc(Cl)c1O	238	256	0.123	ECOSAR: DAPHNIA ChV	ChV	Inside	0.000123	5.91e-05	5.16807e-07	2.30859e-07	0.446704
Lamotrigine	TP 2	Nc1nnc(c(N)n1)-c1cccc(O)c1Cl	238	256	0.123	ECOSAR: DAPHNIA ChV	ChV	Inside	0.000123	5.91e-05	5.16807e-07	2.30859e-07	0.446704
Lamotrigine	TP 3	Nc1nnc(c(N)n1)-c1cc(O)cc(Cl)c1Cl	272	256	0.0886	ECOSAR: DAPHNIA ChV	ChV	Inside	8.86e-05	5.91e-05	3.25735e-07	2.30859e-07	0.708733
Lamotrigine	TP 4	Nc1nc(nnc1-c1cccc(Cl)c1Cl)[N+]([O-])=O	286	256	9.39	ECOSAR: DAPHNIA ChV	ChV	Inside	0.00939	5.91e-05	3.28322e-05	2.30859e-07	0.0070315
Lamotrigine	TP 5	Nc1nnc(c(N)n1)C(CC(O)=O)=C(Cl)C(Cl)C=O	306	256	1.84	ECOSAR: DAPHNIA ChV	ChV	Inside	0.00184	5.91e-05	6.01307e-06	2.30859e-07	0.0383929
Acetaminophen/Paracetamol	Parent	CC(=O)Nc1ccc(O)cc1	151	151	0.479	ECOSAR: FISH ChV	ChV	Inside	0.000479	0.000479	3.17219e-06	3.17219e-06	-	50.3992	https://www.sciencedirect.com/science/article/pii/S138358661400536X
Acetaminophen/Paracetamol	TP 1	Oc1ccc(O)cc1	110	151	0.012	ECOSAR: FISH ChV	ChV	Inside	1.2e-05	0.000479	1.09091e-07	3.17219e-06	29.0784
Acetaminophen/Paracetamol	TP 2	CC(=O)Nc1ccc(O)c(O)c1	167	151	0.877	ECOSAR: FISH ChV	ChV	Inside	0.000877	0.000479	5.2515e-06	3.17219e-06	0.604054
Acetaminophen/Paracetamol	TP 3	CC(=O)NC(C=CC(O)=O)=CC(O)=O	119	151	0.00749	ECOSAR: FISH ChV	ChV	Inside	7.49e-06	0.000479	6.29412e-08	3.17219e-06	50.3992
Lidocaine	Parent	CCN(CC)CC(=O)Nc1c(C)cccc1C	234	234	0.172	ECOSAR: FISH ChV	ChV	Inside	0.000172	0.000172	7.35043e-07	7.35043e-07	-	0.539694	https://www.sciencedirect.com/science/article/pii/S0043135421003985
Lidocaine	TP 1	CC(=O)Nc1c(C)cccc1C	163	234	0.222	ECOSAR: FISH ChV	ChV	Inside	0.000222	0.000172	1.36196e-06	7.35043e-07	0.539694
Lidocaine	TP 2	CC[N+]([O-])(CC)CC(=O)Nc1c(C)cccc1C	250	234	0.627	ECOSAR: FISH ChV	ChV	Inside	0.000627	0.000172	2.508e-06	7.35043e-07	0.293079
Fluoxetine	Parent	CNCCC(Oc1ccc(cc1)C(F)(F)F)c1ccccc1	309	309	0.0194	ECOSAR: DAPHNIA ChV	ChV	Inside	1.94e-05	1.94e-05	6.27832e-08	6.27832e-08	-	0.612749	https://www.sciencedirect.com/science/article/pii/S0043135411000972
Fluoxetine	TP 1	CNCCC(Oc1ccc(cc1)C(F)(F)F)c1ccccc1O	325	309	0.0333	ECOSAR: FISH ChV	ChV	Inside	3.33e-05	1.94e-05	1.02462e-07	6.27832e-08	0.612749
Fluoxetine	TP 2	CNCCC(Oc1ccc(cc1)C(F)(F)F)c1cccc(O)c1	325	309	0.0333	ECOSAR: FISH ChV	ChV	Inside	3.33e-05	1.94e-05	1.02462e-07	6.27832e-08	0.612749
Fluoxetine	TP 3	CNCCC(Oc1ccc(cc1)C(F)(F)F)c1ccc(O)cc1	325	309	0.0333	ECOSAR: FISH ChV	ChV	Inside	3.33e-05	1.94e-05	1.02462e-07	6.27832e-08	0.612749
Fluoxetine	TP 4	CNCCC(Oc1ccc(cc1)C(O)=O)c1ccccc1	285	309	0.719	ECOSAR: DAPHNIA ChV	ChV	Inside	0.000719	1.94e-05	2.52281e-06	6.27832e-08	0.0248862
Fluoxetine	TP 5	FC(F)=C1C=CC(=O)C=C1	142	309	45.4	M1 - LC50 - Pimephales promelas (fathead minnow)	ChV	Inside	0.0454	1.94e-05	0.000319718	6.27832e-08	0.00019637
Fluoxetine	TP 6	CNCCC(O)c1ccccc1	165	309	1.15	ECOSAR: DAPHNIA ChV	ChV	Inside	0.00115	1.94e-05	6.9697e-06	6.27832e-08	0.00900802
Tramadol	Parent	COc1cccc(c1)[C@@]1(O)CCCC[C@@H]1CN(C)C	263	263	0.135	ECOSAR: DAPHNIA ChV	ChV	Inside	0.000135	0.000135	5.13308e-07	5.13308e-07	-	0.760796	https://www.sciencedirect.com/science/article/pii/S0048969722043571?via%3Dihub&__cf_chl_rt_tk=QBfzZXwX2370HnqufMxnffkDSjZcu2402Rpcq2Upz9E-1719489910-0.0.1.1-5631
Tramadol	TP 1	CNCC1CCCCC1(O)c1cccc(OC)c1	249	263	0.168	ECOSAR: DAPHNIA ChV	ChV	Inside	0.000168	0.000135	6.74699e-07	5.13308e-07	0.760796
Tramadol	TP 2	COc1cccc(c1)C1(O)CCCCC1C[N+](C)(C)O	280	263	8.22	M1 - LC50 - Pimephales promelas (fathead minnow)	ChV	Inside	0.00822	0.000135	2.93571e-05	5.13308e-07	0.0174849
Tramadol	TP 3	COc1cccc(c1)C1(O)CCCCC1C[N+](C)(C)[O-]	279	263	0.384	ECOSAR: DAPHNIA ChV	ChV	Inside	0.000384	0.000135	1.37634e-06	5.13308e-07	0.37295
Metoprolol	Parent	COCCc1ccc(OCC(O)CNC(C)C)cc1	267	267	0.745	ECOSAR: DAPHNIA ChV	ChV	Inside	0.000745	0.000745	2.79026e-06	2.79026e-06	-	0.972468	https://www.ncbi.nlm.nih.gov/pmc/articles/PMC8196942/
Metoprolol	TP 1	COCCc1ccc(OCC(O)CNC(C)C)c(O)c1	283	267	1.08	ECOSAR: DAPHNIA ChV	ChV	Inside	0.00108	0.000745	3.81625e-06	2.79026e-06	0.731152
Metoprolol	TP 2	COCCc1ccc(OCC(O)CNC(C)C)cc1O	283	267	0.812	ECOSAR: DAPHNIA ChV	ChV	Inside	0.000812	0.000745	2.86926e-06	2.79026e-06	0.972468
Metoprolol	TP 3	CC(C)NCC(O)C(O)Oc1ccc(C=C)cc1	251	267	1.33	ECOSAR: DAPHNIA ChV	ChV	Inside	0.00133	0.000745	5.2988e-06	2.79026e-06	0.526583
Metoprolol	TP 4	CC(C)NCC(O)COc1ccc(C=O)cc1	237	267	1.35	ECOSAR: DAPHNIA ChV	ChV	Inside	0.00135	0.000745	5.6962e-06	2.79026e-06	0.489846
Metoprolol	TP 5	CC(C)NC[C@H](O)CO	133	267	10.1	ECOSAR: DAPHNIA ChV	ChV	Inside	0.0101	0.000745	7.59398e-05	2.79026e-06	0.0367431
Gabapentin	Parent	NCC1(CCCCC1)CC(O)=O	171	171	243	ECOSAR: DAPHNIA ChV	ChV	Inside	0.243	7.26e-05	0.00142105	4.24561e-07	-	1.48158	https://www.sciencedirect.com/science/article/pii/S0043135418300411?via%3Dihub
Gabapentin	TP 1	OC(=O)CC1(CCCCC1)C(O)=O	186	171	53.3	M4 - LC50 - Pimephales promelas (fathead minnow)	EC50	Inside	5.33e-05	7.26e-05	2.86559e-07	4.24561e-07	1.48158
Gabapentin	TP 2	OC(=O)CC1(CCCCC1)CNC(O)=O	215	171	678	M2 - LC50 - Pimephales promelas (fathead minnow)	LC50	Inside	0.000678	7.26e-05	3.15349e-06	4.24561e-07	0.134632
Gabapentin	TP 3	O=C1CC2(CCCCC2)CN1	153	171	0.0859	ECOSAR: FISH ChV	ChV	Inside	8.59e-05	7.26e-05	5.61438e-07	4.24561e-07	0.756204
Gabapentin	TP 4	OC1CCCCC21CNC(=O)C2	169	171	0.478	ECOSAR: FISH ChV	ChV	Inside	0.000478	7.26e-05	2.8284e-06	4.24561e-07	0.150106
Gabapentin	TP 5	OC1CCCC2(CNC(=O)C2)C1	169	171	0.478	ECOSAR: FISH ChV	ChV	Inside	0.000478	7.26e-05	2.8284e-06	4.24561e-07	0.150106
Gabapentin	TP 6	OC1CCC2(CC1)CNC(=O)C2	169	171	0.478	ECOSAR: FISH ChV	ChV	Inside	0.000478	7.26e-05	2.8284e-06	4.24561e-07	0.150106
Gabapentin	TP 7	OC1CCC2(CNC(=O)C2)C(O)C1	185	171	1.72	ECOSAR: FISH ChV	ChV	Inside	0.00172	7.26e-05	9.2973e-06	4.24561e-07	0.045665
Gabapentin	TP 8	OC1CC(O)CC2(CNC(=O)C2)C1	185	171	1.72	ECOSAR: FISH ChV	ChV	Inside	0.00172	7.26e-05	9.2973e-06	4.24561e-07	0.045665
Gabapentin	TP 9	OC1CCCCC21CNC(=O)C2O	185	171	1.72	ECOSAR: FISH ChV	ChV	Inside	0.00172	7.26e-05	9.2973e-06	4.24561e-07	0.045665
Gabapentin	TP 10	OC1CCCC2(CNC(=O)C2O)C1	185	171	1.72	ECOSAR: FISH ChV	ChV	Inside	0.00172	7.26e-05	9.2973e-06	4.24561e-07	0.045665
Gabapentin	TP 11	OC1CCC2(CC1)CNC(=O)C2O	185	171	1.72	ECOSAR: FISH ChV	ChV	Inside	0.00172	7.26e-05	9.2973e-06	4.24561e-07	0.045665
Gabapentin	TP 12	O=C1CC2(CCCCC2=O)CN1	167	171	0.81	ECOSAR: FISH ChV	ChV	Inside	0.00081	7.26e-05	4.8503e-06	4.24561e-07	0.087533
Gabapentin	TP 13	O=C1CCCC2(CNC(=O)C2)C1	167	171	0.81	ECOSAR: FISH ChV	ChV	Inside	0.00081	7.26e-05	4.8503e-06	4.24561e-07	0.087533
Gabapentin	TP 14	O=C1CCC2(CC1)CNC(=O)C2	167	171	0.81	ECOSAR: FISH ChV	ChV	Inside	0.00081	7.26e-05	4.8503e-06	4.24561e-07	0.087533
Gabapentin	TP 15	OC1C(=O)NCC21CCCCC2	169	171	0.478	ECOSAR: FISH ChV	ChV	Inside	0.000478	7.26e-05	2.8284e-06	4.24561e-07	0.150106
Gabapentin	TP 16	NCC1(CCCCC1)C(O)C(O)=O	187	171	1290	ECOSAR: DAPHNIA ChV	ChV	Inside	1.29	7.26e-05	0.0068984	4.24561e-07	6.15449e-05
Gabapentin	TP 17	NCC1(CCCCC1O)CC(O)=O	187	171	1920	ECOSAR: DAPHNIA ChV	ChV	Inside	1.92	7.26e-05	0.0102674	4.24561e-07	4.13505e-05
Gabapentin	TP 18	NCC1(CCCC(O)C1)CC(O)=O	187	171	1920	ECOSAR: DAPHNIA ChV	ChV	Inside	1.92	7.26e-05	0.0102674	4.24561e-07	4.13505e-05
Gabapentin	TP 19	NCC1(CCC(O)CC1)CC(O)=O	187	171	1920	ECOSAR: DAPHNIA ChV	ChV	Inside	1.92	7.26e-05	0.0102674	4.24561e-07	4.13505e-05
Gabapentin	TP 20	NCC1(CCCCC1=O)CC(O)=O	185	171	3660	ECOSAR: DAPHNIA ChV	ChV	Inside	3.66	7.26e-05	0.0197838	4.24561e-07	2.14601e-05
Gabapentin	TP 21	NCC1(CCCC(=O)C1)CC(O)=O	185	171	3660	ECOSAR: DAPHNIA ChV	ChV	Inside	3.66	7.26e-05	0.0197838	4.24561e-07	2.14601e-05
Gabapentin	TP 22	NCC1(CCC(=O)CC1)CC(O)=O	185	171	3660	ECOSAR: DAPHNIA ChV	ChV	Inside	3.66	7.26e-05	0.0197838	4.24561e-07	2.14601e-05
Hydrochlorothiazide	Parent	NS(=C)(=C)c1cc2c(NCNS2(=O)=O)cc1Cl	294	294	1.14	ECOSAR: FISH ChV	ChV	Inside	0.00114	0.00138	3.87755e-06	4.69388e-06	-	100.038	https://www.sciencedirect.com/science/article/pii/S0043135416300793?via%3Dihub
Hydrochlorothiazide	TP 1	NS(=C)(=C)c1cc2c(NC=NS2(=O)=O)cc1Cl	292	294	1.05	ECOSAR: FISH ChV	ChV	Inside	0.00105	0.00138	3.59589e-06	4.69388e-06	1.30534
Hydrochlorothiazide	TP 2	NS(=C)(=C)c1cc(c(NC=O)cc1Cl)S(N)(=O)=O	310	294	1.74	ECOSAR: FISH ChV	ChV	Inside	0.00174	0.00138	5.6129e-06	4.69388e-06	0.836266
Hydrochlorothiazide	TP 3	NC1C(=O)C(Cl)=C(C(=O)C=1S(N)(=O)=O)S(N)(=C)=C	312	294	0.0503	ECOSAR: GREEN ALGAE ChV	ChV	Inside	5.03e-05	0.00138	1.61218e-07	4.69388e-06	29.1151
Hydrochlorothiazide	TP 4	NS(=C)(=C)C1C(=O)C(=C(NC=O)C(=O)C=1Cl)S(N)(=O)=O	340	294	0.0227	ECOSAR: FISH ChV	ChV	Inside	2.27e-05	0.00138	6.67647e-08	4.69388e-06	70.3048
Hydrochlorothiazide	TP 5	OS(=C)(=C)c1cc2c(NC=NS2(=O)=O)cc1Cl	293	294	0.263	ECOSAR: FISH ChV	ChV	Inside	0.000263	0.00138	8.97611e-07	4.69388e-06	5.2293
Hydrochlorothiazide	TP 6	NS(=O)(=O)c1cc(c(Cl)cc1NC=O)S(O)(=C)=C	311	294	0.439	ECOSAR: FISH ChV	ChV	Inside	0.000439	0.00138	1.41158e-06	4.69388e-06	3.32528
Hydrochlorothiazide	TP 7	NS(=O)(=O)C1C(=O)C(=C(Cl)C(=O)C=1NC=O)S(O)(=C)=C	341	294	0.016	ECOSAR: FISH ChV	ChV	Inside	1.6e-05	0.00138	4.69208e-08	4.69388e-06	100.038
Hydrochlorothiazide	TP 8	NC1C(=O)C(Cl)=C(C(=O)C=1S(N)(=O)=O)S(O)(=C)=C	313	294	0.039	ECOSAR: GREEN ALGAE ChV	ChV	Inside	3.9e-05	0.00138	1.24601e-07	4.69388e-06	37.6714
Hydrochlorothiazide	TP 9	NC1C(=O)C(Cl)=C(C(=O)C=1S(O)(=O)=O)S(N)(=C)=C	313	294	0.652	ECOSAR: GREEN ALGAE ChV	ChV	Inside	0.000652	0.00138	2.08307e-06	4.69388e-06	2.25335

## Sheet: SI-7 Statistical Tests
Table S7: Statistical tests performed in the present study. Paired T-tests were performed comparing the concentrations before and after treatment for each treatment type. A Mann-Whitney U test was performed as a non-parametric test comparing the removals of each treatment type. This was done because the treatments were performed on different days, and therefore did not have the same starting conc…
T-Test	Pre-Ozone	Post-Ozone	Pre-GAC	Post-GAC	Mann-Whitney U Test	Ozone	GAC	Compound	Rem.Oz1	Rem.Oz2	Rem.Oz3	Rem.Oz4	Rem.GAC1	Rem.GAC2
Mean	419.842	160.088	440.236	185.329	Count	80	40	Acetaminophen/Paracetamol	97	115	109	103	22	65
Variance	339502	62222.6	323783	54253.4	Median	72.5	33	Amitriptyline	96	101	108	89	14	6
Observations	80	80	40	40	Ranked Sum	5580	1680	Carbamazepine	106	116	111	107	83	47
Hypothesized Mean Difference	0		0		U	860	1560	Citalopram	64	59	46	62	63	19
df	158		78		α	0.05		Fluoxetine	86	78	9	81	82	4
t Stat	3.66558		2.62207		Tails	1		Gabapentin	27	16	17	12	20	13
P(T<=t) one-tail	0.000192965		0.00572658		Mean	1600		Lamotrigine	33	56	39	43	77	30
t Critical one-tail	1.65455		1.66462		U-min	860		Lidocaine	99	105	94	88	68	21
P(T<=t) two-tail	0.000385931		0.0114532		Variance	32266.7		Pregabalin	91	10	57	40	93	24
t Critical two-tail	1.97509		1.99085		Std Dev	179.629		Sertraline	98	61	54	15	8	5
					Z-score	-4.1196		Topiramate	2	7	3	1	34	55
					U-Crit	1304.04		Tramadol	74	85	31	36	75	26
					P-value	1.89768e-05		Venlafaxine	44	70	51	41	60	23
					r	0.376066		Ibuprofen	37	58	38	69	32	11
								Phenytoin	79	87	92	72	95	48
								Metoprolol	52	80	66	45	71	28
								Propanolol	90	104	102	100	35	25
								Sulfamethoxazole	113	114	112	110	29	18
								Diclofenac	118	120	119	117	76	42
								Hydrochlorothiazide	67	73	53	50	84	49

## Sheet: SI-8 Correlations
Table S8: Pearson correlations performed on structural molecular descriptors of the 20 compounds with removal results. Properties were obtained from Chemicalize/Chemaxon. The negative remvoals of Sertaline and Topiramate were not included in the correlations since these were likely analytical artefacts.
Compound	Logkow	RotatableBonds	NumRings	AromaticRings	ActivatedRings	DeactivatedRings	Fraction SP3	Hydrogen Bond Donors	Hydrogen Bond Acceptors	Topological polar surface area (Å^3)	Polarizability (Å^3)	Molar refractivity (cm^3/mol)	Oz. Removal	GAC Removal	Notes
Acetaminophen/Paracetamol	0.907	1	1	1	1	0	0.125	2	2	49.33	42.41	16.79	0.897798	0.54446
Amitriptyline	4.81	3	3	2	2	0	0.3	0	1	3.24	90.54	35.85	0.851412	0.0465387
Carbamazepine	2.766	0	3	2	2	0	0	1	1	46.33	73.53	29.12	0.918403	0.6664
Citalopram	3.764	5	3	2	1	1	0.35	0	3	36.26	90.91	36	0.628765	0.513349
Fluoxetine	4.173	6	2	2	1	1	0.294	1	2	21.26	79.8	31.6	0.728115	0.239586
Gabapentin	-1.273	3	1	0	0	0	0.889	2	2	63.32	46.83	18.54	0.353859	0.32383
Lamotrigine	1.927	1	2	2	1	1	0	2	5	90.71	64.11	25.39	0.561501	0.613638
Lidocaine	2.843	5	1	1	1	0	0.5	1	2	32.34	72.33	28.64	0.832984	0.540398
Pregabalin	-1.346	5	0	0	0	0	0.875	2	2	63.32	44.25	17.52	0.584844	0.627732
Sertraline	5.149	2	3	2	1	1	0.294	1	1	12.03	85.78	33.97	0.619058	-0.147324	GAC negative remvoal not included in correlation
Topiramate	0.127	3	3	0	0	0	1	1	8	115.54	71.6	28.36	-1.27726	0.571951	Oz. negative remvoal not included in correlation
Tramadol	2.45	4	2	1	1	0	0.625	1	3	32.7	77.4	30.65	0.620487	0.59921
Venlafaxine	2.739	5	2	1	1	0	0.647	1	3	32.7	82.32	32.6	0.587617	0.53931
Ibuprofen	3.844	4	1	1	1	0	0.462	1	1	37.3	61.03	24.17	0.579745	0.348081
Phenytoin	2.148	2	3	2	2	0	0.067	2	2	58.2	70.34	27.85	0.749316	0.711208
Metoprolol	1.759	9	1	1	1	0	0.6	2	4	50.72	76.66	30.36	0.625862	0.584873
Propanolol	2.584	6	2	2	1	1	0.375	2	3	41.49	78.59	31.12	0.866955	0.503458
Sulfamethoxazole	0.791	3	2	2	1	1	0.1	2	5	98.22	62.9	24.91	0.935832	0.442798
Diclofenac	4.259	4	2	2	2	0	0.071	2	2	49.33	77.53	30.7	0.97447	0.648214
Hydrochlorothiazide	-0.576	1	2	1	0	1	0.143	3	5	118.36	61.64	24.41	0.628933	0.670079
Oz. Pearson Correlation	0.336579	-0.131903	0.28077	0.576962	0.654685	-0.0145167	-0.629652	-0.0383705	-0.118707	-0.100651	0.207288	0.207212	1	0.167946
GAC Pearson Correlation	-0.463989	-0.0470486	-0.143858	-0.154638	0.0139784	-0.233595	-0.127478	0.446608	0.410162	0.536337	-0.274984	-0.274891	0.167946	1
